# Supplementary material for: Prevalence and Clinicoradiopathological Characterization of H3 K27-Altered Diffuse Midline Gliomas in Adults—A Retrospective Observational Study
Source: Pathophysiology. 2026 Mar 14;33(1):21. doi: 10.3390/pathophysiology33010021 (PMC13028753; doi:10.3390/pathophysiology33010021)
Supplement: Supplementary file 1 [file pathophysiology-33-00021-s001.zip]

Archive with 1 entries (1 files):
- pathophysiology-4170627-supplementary.pdf
